# Supplementary material for: Modification of Natural and Synthetic Zeolites for CO2 Capture: Unrevealing the Role of the Compensation Cations
Source: Materials (Basel). 2025 May 21;18(10):2403. doi: 10.3390/ma18102403 (PMC12113214; doi:10.3390/ma18102403)
Supplement: Supplementary file 1 [file materials-18-02403-s001.zip]

Archive with 1 entries (1 files):
- materials-3558150-supplementary.pdf
